# Supplementary material for: Iguratimod Ameliorates the Severity of Secondary Progressive Multiple Sclerosis in Model Mice by Directly Inhibiting IL-6 Production and Th17 Cell Migration via Mitigation of Glial Inflammation
Source: Biology (Basel). 2023 Sep 7;12(9):1217. doi: 10.3390/biology12091217 (PMC10525689; doi:10.3390/biology12091217)
Supplement: Supplementary file 1 [file biology-12-01217-s001.zip]

Archive with 1 entries (1 files):
- biology-2475252-supplementary.pdf
